# Supplementary material for: Plasmon-Induced Enhanced Light Emission and Ultrafast Carrier Dynamics in a Tunable Molybdenum Disulfide-Gallium Nitride Heterostructure
Source: Materials (Basel). 2022 Oct 22;15(21):7422. doi: 10.3390/ma15217422 (PMC9657517; doi:10.3390/ma15217422)
Supplement: Supplementary file 1 [file materials-15-07422-s001.zip]

Archive with 1 entries (1 files):
- materials-1932231-supplementary.pdf
